# Supplementary material for: Phosphorylation of plasma membrane H+-ATPase Thr881 participates in light-induced stomatal opening
Source: Nat Commun. 2024 Feb 20;15:1194. doi: 10.1038/s41467-024-45248-5 (PMC10879185; doi:10.1038/s41467-024-45248-5)
Supplement: Supplementary file 4 — Source Data [file 41467_2024_45248_MOESM4_ESM.xlsx]

## Sheet: Fig. 1a
Fig. 1a
	pThr881	Dk	R	RB		pThr881	Mock	FC		p-value	Dk vs R	R vs RB	Mock vs FC
	Rep1	1	2.18584	4.552		Rep1	1	1.29738		pThr881	0.00657666	0.0240025	0.463188
	Rep2	1	3.64486	5.36103		Rep2	1	0.530769		pen-pThr	0.120727	0.0375535	0.000643246
	Rep3	1	3.85028	6.73221		Rep3	1	1.24481		H+-ATPase	0.0848722	0.79425	0.552071
	Average	1	3.22699	5.54841		Average	1	1.02432
	SD	0	0.907495	1.10212		SD	0	0.428235
	pen-pThr	Dk	R	RB		pen-pThr	Mock	FC
	Rep1	1	0.52451	9.42158		Rep1	1	7.18636
	Rep2	1	0.832903	2.44205		Rep2	1	6.26713
	Rep3	1	1.03302	5.13966		Rep3	1	9.00588
	Average	1	0.796811	5.66776		Average	1	7.48646
	SD	0	0.256169	3.51961		SD	0	1.39382
	H+-ATPase	Dk	R	RB		cat	Mock	FC
	Rep1	1	0.975212	1.1055		Rep1	1	1.17722
	Rep2	1	0.913819	0.868903		Rep2	1	0.990929
	Rep3	1	0.913699	0.896304		Rep3	1	0.971312
	Average	1	0.934243	0.956903		Average	1	1.04649
	SD	0	0.0354801	0.129418		SD	0	0.113644
		Dk								R								RB								Mock								FC
	pThr881
	pen-pThr
	H+-ATPase

## Sheet: Fig. 1b
Fig. 1b
	pThr881	Mock	Mock	Mock	DCMU	DCMU	DCMU		p-value	Mock	Mock	DCMU	DCMU	DCMU
		Dk	R	RB	Dk	R	RB		pThr881	R	RB	Dk	R	RB
	Rep1	1	2.68943	6.7783	0.861511	1.00044	2.59922		vs Mock Dk	0.0571132	0.00382089	0.605958	0.318691	0.00747417
	Rep2	1	3.5517	8.14373	1.00704	0.935647	3.00312		vs R in each		0.00906113			0.000318029
	Rep3	1	5.05343	7.76219	1.45813	0.986265	3.15981		vs Mock RB					0.000227949
	Average	1	3.76485	7.56141	1.1089	0.974116	2.92072
	SD	0	1.19633	0.70451	0.311078	0.0340602	0.289235
	pen-pThr	Mock	Mock	Mock	DCMU	DCMU	DCMU		p-value	Mock	Mock	DCMU	DCMU	DCMU
		Dk	R	RB	Dk	R	RB		pen-pThr	R	RB	Dk	R	RB
	Rep1	1	0.645777	9.71566	0.60431	1.0982	5.38254		vs Mock Dk	0.0885751	0.0180976	0.859965	0.289656	0.00168035
	Rep2	1	0.90396	7.89967	1.36224	0.424116	5.76111		vs R in each		0.00835661			2.82302e-05
	Rep3	1	0.65389	12.0934	0.901142	0.620712	6.05355		vs Mock RB					0.035919
	Average	1	0.734542	9.9029	0.955897	0.714344	5.7324
	SD	0	0.146776	2.1031	0.38192	0.34666	0.336426

## Sheet: Fig. 1c
Fig. 1c
	pThr881	gl1	gl1	gl1	phot1 phot2	phot1 phot2	phot1 phot2		p-value	gl1	gl1	phot1 phot2	phot1 phot2	phot1 phot2
		Dk	R	RB	Dk	R	RB		pThr881	R	RB	Dk	R	RB
	Rep 1	1	2.65144	6.97652	0.82053	2.32969	3.08975		vs gl1 Dk	0.0133825	0.021081	0.0231618	0.0143045	0.0106837
	Rep 2	1	1.70833	3.71699	0.738014	1.54617	2.13585		vs R		0.0332269			0.26278
	Rep 3	1	2.10766	3.9377	0.536955	1.93751	2.11979		vs gl1 RB					0.0458691
	Average	1	2.15581	4.87707	0.6985	1.93779	2.44846
	SD	0	0.473398	1.82152	0.145858	0.391759	0.55543
	pen-pThr	gl1	gl1	gl1	phot1 phot2	phot1 phot2	phot1 phot2		p-value	gl1	gl1	phot1 phot2	phot1 phot2	phot1 phot2
		Dk	R	RB	Dk	R	RB		pen-pThr	R	RB	Dk	R	RB
	Rep 1	1	1.40171	3.86268	0.965425	0.557324	0.889691		vs gl1 Dk	0.105173	0.00253642	0.31668	0.768252	0.974605
	Rep 2	1	1.36794	5.87416	1.00387	1.31598	1.47406		vs R		0.00177531			0.432915
	Rep 3	1	1.01163	5.06441	0.677659	0.919431	0.610392		vs gl1 RB					0.0114686
	Average	1	1.26043	4.93375	0.882318	0.93091	0.991382
	SD	0	0.216125	1.01208	0.178279	0.379456	0.440724

## Sheet: Fig. 2a
Fig. 2a
		Col-0	aha1-9	T881A #2	T881A #4
	Rep 1	1	0.349402	0.779352	0.715911
	Rep 2	1	0.46554	1.35904	1.42805
	Rep 3	1	0.447534	0.92788	0.905191
	Average	1	0.420825	1.02209	1.01638
	SD	0	0.0625063	0.301106	0.368859
	t-test(vs Col-0) p-value	-	0.00385999	0.910514	0.945682

## Sheet: Fig. 2b
Fig. 2b
		Col-0	aha1-9	T881A #2	T881A #4
	Rep 1	1	0.411985	0.933409	0.680058
	Rep 2	1	0.62119	1.00261	1.07727
	Rep 3	1	0.403589	0.784423	1.13698
	Average	1	0.478921	0.906813	0.964768
	SD	0	0.12328	0.111497	0.248367
	t-test (vs Col-0) p-value	-	0.0181512	0.284691	0.828828

## Sheet: Fig. 2c
Fig. 2c
		Col-0	Col-0	aha1-9	aha1-9	T881A #2	T881A #2	T881A #4	T881A #4
		Dark	Light	Dark	Light	Dark	Light	Dark	Light
	Rep 1	0.895833	2.47917	0.875	1.14583	0.791667	1.6875	1	1.85417
	Rep 2	1.29167	2.875	1.10417	1.9375	1.375	2.27083	1.22917	2.22917
	Rep 3	1.39583	2.625	1.22917	1.41667	1.1875	1.625	1.14583	1.79167
	Rep 4	1.14583	2.72917	1.22917	1.54167	1.375	2.22917	1.3125	2.625
	Rep 5	1.1875	2.75833	1	1.29167	1.02083	2.5	1.04167	2.27083
	Average	1.18333	2.69333	1.0875	1.46667	1.15	2.0625	1.14583	2.15417
	SD	0.187731	0.149205	0.152667	0.3014	0.248869	0.385557	0.129267	0.339973
	Df Sum Sq Mean Sq F value Pr(>F) Variety 7 12.883 1.8404 28.61 4.74e-12 *** Residuals 32 2.058 0.0643 --- Signif. codes: 0 ‘***’ 0.001 ‘**’ 0.01 ‘*’ 0.05 ‘.’ 0.1 ‘ ’ 1 ------------------- Simultaneous Tests for General Linear Hypotheses Multiple Comparisons of Means: Tukey Contrasts Fit: aov(formula = TraitValue ~ Variety, data = data) Linear Hypotheses: Estimate Std. Error t value Pr(>|t|) aha-L…

## Sheet: Fig. 2d
Fig. 2d
		Col-0	Col-0	Col-0	Col-0	Col-0	Col-0	aha1-9	aha1-9	aha1-9	aha1-9	aha1-9	aha1-9	T881A#2	T881A#2	T881A#2	T881A#2	T881A#2	T881A#2	T881A#4	T881A#4	T881A#4	T881A#4	T881A#4	T881A#4
		Rep 1	Rep 2	Rep 3	Rep 4	Average	SD	Rep 1	Rep 2	Rep 3	Rep 4	Average	SD	Rep 1	Rep 2	Rep 3	Rep 4	Average	SD	Rep 1	Rep 2	Rep 3	Rep 4	Average	SD
	-57	-0.0527327	-0.0564041	-0.045238	-0.0520958	-0.0516176	0.0046577	-0.084233	-0.0368975	-0.0508774	-0.0514698	-0.0558695	0.0200724	-0.0559231	-0.0370733	-0.0453629	-0.0419734	-0.0450832	0.00798769	-0.0436868	-0.043738	-0.0641659	-0.0342788	-0.0464674	0.0126092
	-54	-0.0489377	-0.0545322	-0.0423303	-0.0504544	-0.0490637	0.00507259	-0.0816425	-0.0355592	-0.0515464	-0.0497167	-0.0546162	0.0193823	-0.0554255	-0.0376942	-0.0458499	-0.0404113	-0.0448452	0.00782622	-0.0437159	-0.0422311	-0.0607559	-0.0344027	-0.0452764	0.011099
	-51	-0.0457665	-0.0492409	-0.0391786	-0.0461813	-0.0450918	0.00423569	-0.0768945	-0.0345923	-0.0486512	-0.0478306	-0.0519921	0.0178079	-0.0494608	-0.035679	-0.0422802	-0.0401122	-0.0418831	0.0057505	-0.0433762	-0.0405101	-0.0580832	-0.0331473	-0.0437792	0.0104641
	-48	-0.0408184	-0.0432824	-0.033844	-0.0413557	-0.0398251	0.00412537	-0.0698577	-0.0313987	-0.0442149	-0.0441043	-0.0473939	0.0161389	-0.0442631	-0.0322292	-0.0378397	-0.0366818	-0.0377534	0.00496821	-0.0424064	-0.0382107	-0.0517867	-0.0312613	-0.0409163	0.00858145
	-45	-0.0352751	-0.0352614	-0.0296585	-0.035972	-0.0340418	0.00294096	-0.0634283	-0.0264248	-0.0406055	-0.0383017	-0.0421901	0.0154622	-0.0372225	-0.0289558	-0.0338223	-0.0348539	-0.0337136	0.00347666	-0.0395855	-0.0354701	-0.0468583	-0.0289059	-0.037705	0.00752193
	-42	-0.0278526	-0.0252922	-0.0219089	-0.0273662	-0.025605	0.00270261	-0.0556008	-0.0236795	-0.0362094	-0.0313551	-0.0367112	0.0136086	-0.0288997	-0.0258875	-0.0303466	-0.0356889	-0.0302057	0.0041003	-0.0371566	-0.0316745	-0.0400656	-0.0276279	-0.0341312	0.00555872
	-39	-0.0232942	-0.0155646	-0.0132883	-0.0209843	-0.0182828	0.00464561	-0.0457445	-0.0168704	-0.0304308	-0.023365	-0.0291026	0.0123998	-0.0228383	-0.019302	-0.0241254	-0.0296306	-0.0239741	0.00428709	-0.0357721	-0.0263909	-0.0307215	-0.0239208	-0.0292013	0.00520475
	-36	-0.0132991	-0.00556508	-0.00698841	-0.013739	-0.0098979	0.00422535	-0.0360897	-0.0111546	-0.0246185	-0.01352	-0.0213457	0.0114484	-0.0144263	-0.0136565	-0.0181415	-0.0257487	-0.0179933	0.00552869	-0.0323587	-0.0225317	-0.0211363	-0.0206214	-0.024162	0.00552371
	-33	-0.0112703	-0.00155911	-0.00406844	-0.00730978	-0.00605192	0.00420054	-0.0310458	-0.00478219	-0.0183646	-0.00445357	-0.0146616	0.0127012	-0.00666771	-0.00876591	-0.0145648	-0.0228454	-0.0132109	0.00723941	-0.0289673	-0.0179637	-0.0156672	-0.0182157	-0.0202035	0.00595402
	-30	-0.00816646	-0.00134951	-0.00279018	-0.00486991	-0.00429402	0.00295856	-0.0220296	-0.00029698	-0.0140963	8.36366e-05	-0.00908481	0.0108623	-0.00536889	-0.00647975	-0.0106011	-0.0202522	-0.0106755	0.00676962	-0.0244493	-0.0138132	-0.00942865	-0.0170983	-0.0161974	0.00633525
	-27	-0.00503968	-0.00151876	0.00410692	-0.00102115	-0.000868168	0.00376827	-0.0177311	0.00567663	-0.00412606	0.00396284	-0.00305443	0.0106775	0.000243397	-0.00355882	-0.00724347	-0.0164082	-0.00674178	0.00713245	-0.0237168	-0.00994266	-0.00490882	-0.0136118	-0.013045	0.00795888
	-24	-0.00271466	-0.00414106	-0.00265409	-0.00190401	-0.00285345	0.000934234	-0.0160532	0.00397469	-0.00236853	0.00523454	-0.00230311	0.00975183	0.00225682	-0.00217532	-0.00481506	-0.0134904	-0.00455599	0.00663257	-0.0206622	-0.00701738	-0.00129312	-0.0108331	-0.00995145	0.00814603
	-21	-0.00253009	-0.00540503	-0.00299655	-0.000618807	-0.00288762	0.00196847	-0.0126568	0.00332714	0.0015416	0.00399526	-0.0009482	0.00787415	0.00238688	-0.000856016	-0.00312575	-0.0130862	-0.00367027	0.00667245	-0.018343	-0.00412842	2.28537e-05	-0.00872962	-0.00779454	0.00788872
	-18	-0.000500094	-0.00595155	-0.0026793	-0.000220103	-0.00233776	0.00264812	-0.0091175	0.00235557	0.00202234	0.00120475	-0.000883709	0.00551044	0.00491336	-0.00111171	0.00128331	-0.00928583	-0.00105022	0.00602325	-0.0147691	-0.00215253	-0.00208786	-0.00795736	-0.0067417	0.00601762
	-15	-0.000388764	-0.00352173	-0.00275109	-6.52985e-05	-0.00168172	0.00171404	-0.009821	0.00150061	0.00546333	2.73949e-05	-0.000707415	0.00649489	0.00518365	-0.0004859	-0.000283795	-0.0063144	-0.000475112	0.00469594	-0.0128414	-0.000951666	8.06276e-05	-0.00497919	-0.0046729	0.00586689
	-12	-0.000378453	-0.00243814	-0.00197011	0.000633342	-0.00103834	0.00142099	-0.0065297	0.000921904	0.00513802	-0.000850958	-0.000330183	0.00483647	0.00465348	-0.00038399	0.000294178	-0.00435023	5.33593e-05	0.00368791	-0.0100095	0.00016851	5.96212e-05	-0.00255518	-0.00308415	0.00478553
	-9	-0.00120401	-0.00157493	-0.00229695	-0.000238978	-0.00132872	0.000856579	-0.00682294	0.000313827	0.00281436	-0.00143185	-0.00128165	0.00408457	0.00230379	-0.000761614	-0.000471424	-0.00349505	-0.000606075	0.00237036	-0.00730723	0.000124504	-0.00170094	-0.00297462	-0.00296457	0.00316217
	-6	0.000108779	0.000227026	-0.000716118	-0.000291056	-0.000167842	0.000427484	-0.00417453	-0.000255065	0.00037644	-0.00190981	-0.00149074	0.00203237	0.00257878	-0.000141381	0.00268724	-1.35634e-05	0.00127777	0.00156639	-0.00546215	0.00134323	-0.000918854	2.81006e-05	-0.00125242	0.0029558
	-3	0.000366627	0.000289809	0.000185893	-0.000275674	0.000141664	0.000287913	-0.00269686	0.000378067	-0.000660684	-0.000481252	-0.000865183	0.00130255	0.00202718	1.06016e-05	0.00032274	-0.000883138	0.000369347	0.00121765	-0.00262032	0.000697243	-0.000703211	0.00014292	-0.000620841	0.00145205
	0	0	0	0	0	0	0	0	0	0	0	0	0	0	0	0	0	0	0	0	0	0	0	0	0
	3	0.00418318	0.00337213	0.00403432	0.00594669	0.00438408	0.00109977	-0.00444363	0.000863042	-0.000347584	0.00194383	-0.000496087	0.00279318	0.00795177	0.00544068	0.00126383	0.000315837	0.00374303	0.00358179	0.0013219	0.00113573	0.00454011	0.00127171	0.00206736	0.00165037
	6	0.0176229	0.0203459	0.0157582	0.018058	0.0179463	0.0018853	0.00523369	0.00706063	0.00673427	0.0110579	0.00752161	0.00248811	0.0117396	0.0155833	0.00718162	0.00559505	0.0100249	0.00452931	0.00683584	0.00758776	0.00900196	0.008202	0.00790689	0.000919286
	9	0.0291623	0.033378	0.0302381	0.0318564	0.0311587	0.00184801	0.00558791	0.00732829	0.0118393	0.0147559	0.00987785	0.00418517	0.0198756	0.0262316	0.0119375	0.00960147	0.0169115	0.00761201	0.0160019	0.0137591	0.0160265	0.0129679	0.0146889	0.00156416
	12	0.041188	0.0510497	0.0401137	0.0449962	0.0443369	0.00494125	0.0103787	0.00662482	0.0146067	0.0153658	0.011744	0.00405719	0.0286346	0.0357476	0.0211731	0.0128898	0.0246113	0.00982208	0.0220762	0.0213217	0.0184848	0.0190464	0.0202323	0.00173657
	15	0.0563495	0.0617737	0.0500059	0.056215	0.056086	0.00480982	0.0124996	0.00555326	0.0182278	0.0173363	0.0134042	0.00580758	0.0348585	0.0392155	0.0227329	0.0153486	0.0280389	0.0109639	0.0291151	0.025268	0.0176596	0.0241926	0.0240588	0.00476079
	18	0.0675784	0.0721648	0.0562141	0.0662638	0.0655553	0.00672156	0.0152571	0.00914496	0.0192373	0.0201725	0.015953	0.00501415	0.0417727	0.0435808	0.0287014	0.0184208	0.0331189	0.0118306	0.0353669	0.0313283	0.0190961	0.0295943	0.0288464	0.00693552
	21	0.0795858	0.0755351	0.0586707	0.07244	0.0715579	0.00907603	0.0165548	0.0118998	0.020191	0.0219738	0.0176549	0.00445028	0.0469291	0.0449864	0.0308764	0.0211514	0.0359858	0.0122056	0.0399499	0.0349882	0.0181294	0.0343894	0.0318642	0.00948964
	24	0.0819612	0.0703348	0.0553493	0.0701263	0.0694429	0.0109026	0.014383	0.0111745	0.0196786	0.0218566	0.0167732	0.00487651	0.0512666	0.0409365	0.0299876	0.02287	0.0362652	0.0124593	0.0422832	0.0364324	0.0182347	0.0369328	0.0334708	0.0104969
	27	0.0852816	0.0667382	0.0551695	0.0687665	0.0689889	0.0124035	0.0171038	0.0122932	0.019817	0.0197662	0.0172451	0.00353609	0.0510406	0.0373921	0.0313938	0.0268662	0.0366732	0.0105038	0.0407873	0.0382804	0.0187819	0.0409367	0.0346966	0.0106795
	30	0.0858766	0.0595669	0.052622	0.0646005	0.0656665	0.0143405	0.0145682	0.00973803	0.0183884	0.0203563	0.0157627	0.00468044	0.0517095	0.0350987	0.03545	0.0275497	0.037452	0.0101797	0.0411517	0.0375793	0.0191992	0.041933	0.0349658	0.0106805
	33	0.0787403	0.0558176	0.0500797	0.0609593	0.0613992	0.0123854	0.0165872	0.00845339	0.0175446	0.0191166	0.0154254	0.00476356	0.0473138	0.0317673	0.0288223	0.0294069	0.0343276	0.00875059	0.0399004	0.03643	0.0194492	0.0445777	0.0350893	0.0109482
	36	0.0376695	0.0269064	0.023084	0.0303262	0.0294965	0.00619989	0.00567219	0.00559396	0.00939341	0.00979792	0.00761437	0.00229398	0.0294789	0.0112195	0.0180979	0.0251202	0.0209791	0.0080197	0.0269763	0.0211391	0.00634658	0.0314042	0.0214665	0.0109214
	39	0.00627791	-0.00313476	-0.000375945	0.00114368	0.00097772	0.0039524	-0.00332359	0.00231667	0.00288334	0.00198108	0.000964372	0.00288279	0.0072205	-0.00213418	0.00916092	0.018361	0.00815206	0.00840466	0.0129027	0.0105121	0.00357904	0.0191268	0.0115302	0.00642521
	42	-0.0144698	-0.0183571	-0.0119281	-0.0153212	-0.0150191	0.00265137	-0.00991994	0.0016718	-0.00296754	-0.00106949	-0.00307129	0.00494701	-0.00645748	-0.00819408	0.00158088	0.0126598	-0.000102718	0.00951437	0.00443091	4.92153e-05	-0.000524054	0.00944421	0.00335007	0.00462642
	45	-0.0187929	-0.0250977	-0.0134606	-0.0200262	-0.0193443	0.00477802	-0.0164654	0.0011893	-0.00272963	-0.00104133	-0.00476178	0.00796581	-0.0130754	-0.0084512	-0.00356522	0.0101269	-0.00374123	0.0100277	0.000998211	-0.00646124	-0.00162403	0.00562842	-0.000364661	0.0050507
	48	-0.0206853	-0.0239809	-0.0127797	-0.0191045	-0.0191376	0.00470023	-0.018069	0.00148352	0.000932222	0.00170661	-0.00348665	0.00972699	-0.0118108	-0.00458074	-0.00143038	0.00873513	-0.0022717	0.00852809	-0.00151553	-0.00671717	0.00017559	0.00469836	-0.000839685	0.0047153
	51	-0.0170489	-0.0212441	-0.0105375	-0.0160714	-0.0162255	0.00440613	-0.0149855	0.00247636	-0.000541202	0.00239637	-0.0026635	0.0083338	-0.0113371	-0.00416375	-0.000822059	0.0087831	-0.00188496	0.0083561	-0.00125812	-0.0069895	-0.00137571	0.0026774	-0.00173648	0.00397641
	54	-0.0140312	-0.0149373	-0.00700175	-0.0110233	-0.0117484	0.00357941	-0.0144415	0.00269872	0.00109899	0.00402294	-0.00165521	0.00860761	-0.00999836	0.000927341	-0.000220228	0.00876494	-0.000131577	0.00769482	-0.00105533	-0.00656064	0.0025843	0.00329673	-0.000433737	0.00450741
	57	-0.011182	-0.015067	-0.00261723	-0.00886224	-0.0094321	0.00521475	-0.0123612	0.00212241	0.00178411	0.00527788	-0.000794206	0.00787021	-0.00843222	0.000316526	-0.000216748	0.00708622	-0.000311556	0.00635284	-5.56273e-06	-0.00628421	0.00369612	0.00250375	-2.24748e-05	0.00445045
	60	-0.00588304	-0.00798112	0.00233579	-0.00332472	-0.00371327	0.00445962	-0.0126656	0.00391809	0.00277364	0.00547415	-0.00012492	0.00843336	-0.00532873	0.00519514	0.003664	0.00915687	0.00317182	0.00612145	0.00232065	-0.00279059	0.00496773	0.00325172	0.00193738	0.00333722

## Sheet: Fig. 2e
Fig. 2e
		Col-0	aha1-9	T881A#2	T881A#4
	Rep 1	0.0858766	0.0145682	0.0517095	0.0411517
	Rep 2	0.0595669	0.00973803	0.0350987	0.0375793
	Rep 3	0.052622	0.0183884	0.03545	0.0191992
	Rep 4	0.0646005	0.0203563	0.0275497	0.041933
	Average	0.0656665	0.0157627	0.037452	0.0349658
	SD	0.0143405	0.00468044	0.0101797	0.0106805
	Df Sum Sq Mean Sq F value Pr(>F) Variety 3 0.003221 0.0010736 14.93 0.000341 *** Residuals 11 0.000791 0.0000719 --- Signif. codes: 0 ‘***’ 0.001 ‘**’ 0.01 ‘*’ 0.05 ‘.’ 0.1 ‘ ’ 1 Simultaneous Tests for General Linear Hypotheses Multiple Comparisons of Means: Tukey Contrasts Fit: aov(formula = TraitValue ~ Variety, data = data) Linear Hypotheses: Estimate Std. Error t value Pr(>|t|) Col-0 - aha1-9…

## Sheet: Fig. 2f
Fig. 2f
		Col-0	Col-0	aha1-9	aha1-9	T881A #2	T881A #2	T881A #4	T881A #4
		Red	Red+Blue	Red	Red+Blue	Red	Red+Blue	Red	Red+Blue
	Rep 1	1	3.20882	0.609795	1.35887	1.37264	3.02499	0.824296	3.17097
	Rep 2	1	2.26225	0.798883	0.807977	1.0989	2.23707	0.986645	3.29887
	Rep 3	1	3.23879	0.656577	1.51222	1.1187	2.96083	0.984466	3.85692
	Average	1	2.73554	0.704339	1.08343	1.23577	2.63103	0.90547	3.23492
	SD	0	0.555357	0.0984837	0.37035	0.152651	0.437561	0.0931099	0.364761
	Df Sum Sq Mean Sq F value Pr(>F) Variety 7 24.339 3.477 34.27 1.8e-08 *** Residuals 16 1.624 0.101 --- Signif. codes: 0 ‘***’ 0.001 ‘**’ 0.01 ‘*’ 0.05 ‘.’ 0.1 ‘ ’ 1 Simultaneous Tests for General Linear Hypotheses Multiple Comparisons of Means: Tukey Contrasts Fit: aov(formula = TraitValue ~ Variety, data = data) Linear Hypotheses: Estimate Std. Error t value Pr(>|t|) A2_2.5_pThr - A2_0_pThr == 0…

## Sheet: Fig. 2g
Fig. 2g
		Col-0	Col-0	aha1-9	aha1-9	T881A #2	T881A #2	T881A #4	T881A #4
		DMSO	FC	DMSO	FC	DMSO	FC	DMSO	FC
	Rep 1	1.47917	3.16667	1.45833	2.08333	1.45833	3.125	1.60417	3.04167
	Rep 2	1.125	2.8125	1.16667	2.22917	1.16667	2.66667	1.125	2.83333
	Rep 3	0.979167	2.75	0.958333	1.5625	1.125	2.52083	1.14583	2.625
	Average	1.19444	2.90972	1.19444	1.95833	1.25	2.77083	1.29167	2.83333
	SD	0.257132	0.224704	0.251155	0.350471	0.181621	0.315266	0.270833	0.208333
	Df Sum Sq Mean Sq F value Pr(>F) Variety 7 12.470 1.7815 28.64 3.63e-10 *** Residuals 24 1.493 0.0622 --- Signif. codes: 0 ‘***’ 0.001 ‘**’ 0.01 ‘*’ 0.05 ‘.’ 0.1 ‘ ’ 1 --------------------------- Simultaneous Tests for General Linear Hypotheses Multiple Comparisons of Means: Tukey Contrasts Fit: aov(formula = TraitValue ~ Variety, data = data) Linear Hypotheses: Estimate Std. Error t value Pr(>|t…

[truncated: 25 more sheets: Fig. 2h, Fig. 2i, Fig. 3a, Fig. 3b, Fig. 3c, Fig. 4a, Fig. 4b, Fig. 4c, Suppl Fig.1a, Suppl Fig.1c, Suppl Fig. 2, Suppl Fig. 3, Suppl Fig. 4a, Suppl Fig. 4b, Suppl Fig. 4c, Suppl Fig. 4d, Suppl Fig. 5a, Suppl Fig. 5b, Suppl Fig. 5c, Suppl Fig. 5d …]
